# Supplementary material for: Thyroid function and hepatic fibrosis/cirrhosis: a two-sample Mendelian randomization study
Source: Front Genet. 2025 Apr 2;16:1399353. doi: 10.3389/fgene.2025.1399353 (PMC11999943; doi:10.3389/fgene.2025.1399353)
Supplement: Supplementary file 2 [file DataSheet1.ZIP]

Archive with 10 entries (8 files):
- Raw Data 原始数据和代码-甲状腺功能与肝纤维化肝硬化/
- Raw Data 原始数据和代码-甲状腺功能与肝纤维化肝硬化/.Rhistory
- Raw Data 原始数据和代码-甲状腺功能与肝纤维化肝硬化/Figuers and Tables/
- Raw Data 原始数据和代码-甲状腺功能与肝纤维化肝硬化/Figuers and Tables/Figure 1.tiff
- Raw Data 原始数据和代码-甲状腺功能与肝纤维化肝硬化/Figuers and Tables/Figure 2.tiff
- Raw Data 原始数据和代码-甲状腺功能与肝纤维化肝硬化/Figuers and Tables/Tables.docx
- Raw Data 原始数据和代码-甲状腺功能与肝纤维化肝硬化/PRESSO.xlsx
- Raw Data 原始数据和代码-甲状腺功能与肝纤维化肝硬化/Thyroid function and hepatic fibrosiscirrhosis-甲状腺功能与肝纤维化肝硬化.R
- Raw Data 原始数据和代码-甲状腺功能与肝纤维化肝硬化/hete.xlsx
- Raw Data 原始数据和代码-甲状腺功能与肝纤维化肝硬化/hyperthyroidism、hypothyroidism and hepatic fibrosiscirrhosis-甲亢甲减和肝纤维化肝硬化.xlsx
