# Supplementary material for: Thyroid function and hepatic fibrosis/cirrhosis: a two-sample Mendelian randomization study
Source: Front Genet. 2025 Apr 2;16:1399353. doi: 10.3389/fgene.2025.1399353 (PMC11999943; doi:10.3389/fgene.2025.1399353)
Supplement: Supplementary file 2 [file DataSheet1.ZIP › Raw Data 原始数据和代码-甲状腺功能与肝纤维化肝硬化/PRESSO.xlsx]

## Sheet: Sheet1
Outcome	Exposure	Exposure	MR Analysis	Global Test	ORCI	P-value
Fibrosis and chirrhosis of liver	Hyperthyroidism	beta.exposure	Raw	<0.001	1.0589 (0.8031-1.3961)	0.692734
	Hypothyroidism	beta.exposure	Outlier-corrected		1.1286 (0.8881-1.4341)	0.345867
	Hyperthyroidism	beta.exposure	Raw	0.004	1.2279 (1.0415-1.4476)	0.0171354
	Hypothyroidism	beta.exposure	Outlier-corrected		1.2661 (1.0815-1.4822)	0.00458277
