# Supplementary material for: Thyroid function and hepatic fibrosis/cirrhosis: a two-sample Mendelian randomization study
Source: Front Genet. 2025 Apr 2;16:1399353. doi: 10.3389/fgene.2025.1399353 (PMC11999943; doi:10.3389/fgene.2025.1399353)
Supplement: Supplementary file 2 [file DataSheet1.ZIP › Raw Data 原始数据和代码-甲状腺功能与肝纤维化肝硬化/Thyroid function and hepatic fibrosiscirrhosis-甲状腺功能与肝纤维化肝硬化.R]

library(TwoSampleMR)
library(dplyr)
library(mr.raps)
library(ggplot2)
library(R.utils)
library(data.table)
dir <- dirname(rstudioapi::getActiveDocumentContext()$path)
setwd(dir)

hyperthyroidism_exp <- fread(file="formatted_incTSH_overall_150602_invvar1.txt-QCfiltered_GC.txt.gz",header=T)
Hypothyroidism_exp <- fread(file="formatted_decTSH_overall_150602_invvar1.txt-QCfiltered_GC.txt.gz",header=T)
TSH_exp <- fread(file="formatted_invnormTSH_overall_150611_invvar1.txt-QCfiltered_GC.txt.gz",header=T)
ft4_exp <- fread(file="formatted_invnormFT4_overall_150611_invvar1.txt-QCfiltered_GC.txt.gz",header=T)

hyperthyroidism_exp1 <- format_data(
  hyperthyroidism_exp,
  type='exposure',
  snp_col = "SNPID",
  beta_col = "log_OR",
  se_col = "se",
  effect_allele_col ="effect_allele",
  other_allele_col = "other_allele",
  eaf_col = "effect_allele_freq",
  pval_col = "Pvalue"
)

exp_var<- c("ebi-a-GCST90018860","ebi-a-GCST90018862")

out_var <- c("finn-b-K11_FIBROCHIRLIV","ebi-a-GCST90010201")

exp_gwas <- extract_instruments(exp_var ,p1=5*10^-8,clump =F)
exp_gwas1 <- exp_gwas %>% clump_data()

out_dat1 <- extract_outcome_data(snps=exp_gwas1$SNP,outcomes=out_var)
dat <- harmonise_data(exp_gwas1,out_dat1,action=3) 
# %>% filter(pval.outcome>0.05)
mr<-mr(dat,method_list = mr_method_list()$obj[c(3,6,10,11,1)])

mr_res <- mr %>% filter(pval<0.05,method %in% c("Inverse variance weighted (fixed effects)",
                                                "Inverse variance weighted (multiplicative random effects)")) %>% 
  mutate(id=id.exposure)

exp_var_prot <- c("prot-c-3521_16_2")
exp_gwas_prot <- extract_instruments(exp_var_prot ,p1=5*10^-6,clump =F)
exp_gwas_prot1 <- exp_gwas_prot %>% clump_data()
out_dat_prot1 <- extract_outcome_data(snps=exp_gwas_prot1$SNP,outcomes=out_var)
dat_prot <- harmonise_data(exp_gwas_prot1,out_dat_prot1,action=3) 

mr_prot<-mr(dat_prot,method_list = mr_method_list()$obj[c(3,6,10,11,1)])

mr_res_prot <- mr_prot %>% filter(pval<0.05,method %in% c("Inverse variance weighted (fixed effects)",
                                                "Inverse variance weighted (multiplicative random effects)")) %>% 
  mutate(id=id.exposure)

# 合并结果 --------------------------------------------------------------------
res <- rbind(mr,mr_prot)
res$OR <- res$b %>% exp 
res$CI_lower <- exp(res$b-1.96*res$se)
res$CI_upper <- exp(res$b+1.96*res$se) 
res$ORCI <- paste0(res$OR%>% sprintf("%0.3f",.),' (',sprintf('%0.3f',res$CI_lower),'-',sprintf('%0.3f',res$CI_upper),')')
res$p <- res$pval  %>% sprintf("%0.4f",.)
res %>% writexl::write_xlsx("甲亢甲减和肝纤维化肝硬化.xlsx")


# 计算F值 --------------------------------------------------------------------
get_f <- function(sample,num_iv,data){
  N = sample #N为暴露数据库的样本量
  K = num_iv #k代表IV的个数
  #先计算R2, R2为暴露数据库中由SNPs解释的变异所占的比例
  mr_data_tibble = as_tibble(data) #转换成tibble, mr_data是经过harmonise_data后得到的数据框
  mr_data_tibble = mr_data_tibble  #需要剔除不参与计算的snp
  EAF = mr_data_tibble$eaf.exposure #EAF为效应等位基因频率
  b = mr_data_tibble$beta.exposure #β为等位基因效应值
  sd2 = (mr_data_tibble$se.exposure)^2* N  #SD为标准差
  # 计算公式R2=2×EAF×)1−EAF)×β2 / SD2
  # r2 = 2 * EAF * (1 - EAF) * b*b/sd2
  # f = ((N - K - 1) / K) * (r2 / (1 - r2))
  # paste0(round(mean(f),3),",",round(mean(r2)*100,3))
  f = (b/mr_data_tibble$se.exposure)^2
  r2 <- f/(N - 2 + f)
  data.frame(f=round(mean(f),3),r2=round(mean(r2)*100,3))
}

f <- list()
for (i in 1:length(dat$id.outcome %>% unique)){
  f[[i]] <- get_f(dat$samplesize.exposure %>% unique,
                  nrow(dat %>% filter(id.outcome==unique(dat$id.outcome)[i])),
                  dat %>% filter(id.outcome==unique(dat$id.outcome)[i])) %>% 
    mutate(outcome=unique(dat$outcome)[i])
}
dat1_1 <- dat %>% filter(id.exposure=="ebi-a-GCST90018860",id.outcome==out_var[1])
dat2_1 <- dat %>% filter(id.exposure=="ebi-a-GCST90018862",id.outcome==out_var[1])
dat3_1 <- dat_prot %>% filter(id.outcome==out_var[1])
dat1_2 <- dat %>% filter(id.exposure=="ebi-a-GCST90018860",id.outcome==out_var[2])
dat2_2  <- dat %>% filter(id.exposure=="ebi-a-GCST90018862",id.outcome==out_var[2])
dat3_2  <- dat_prot %>% filter(id.outcome==out_var[2])
rbind(
get_f(dat1_1$samplesize.exposure %>% unique,nrow(dat1_1),dat1_1),
get_f(dat2_1$samplesize.exposure %>% unique,nrow(dat2_1),dat2_1),
get_f(995 ,nrow(dat3_1),dat3_1),
get_f(dat1_2$samplesize.exposure %>% unique,nrow(dat1_2),dat1_2),
get_f(dat2_2$samplesize.exposure %>% unique,nrow(dat2_2),dat2_2),
get_f(995 ,nrow(dat3_2),dat3_2))

get_f(dat_prot$samplesize.exposure %>% unique,nrow(dat_prot),dat_prot)

ple_test <- rbind(
  paste0(sprintf("%0.4f",mr_pleiotropy_test(dat1_1)$egger_intercept),", ",round(mr_pleiotropy_test(dat1_1)$pval,4)),
  paste0(sprintf("%0.4f",mr_pleiotropy_test(dat2_1)$egger_intercept),", ",round(mr_pleiotropy_test(dat2_1)$pval,4)),
  paste0(sprintf("%0.4f",mr_pleiotropy_test(dat3_1)$egger_intercept),", ",round(mr_pleiotropy_test(dat3_1)$pval,4)),
  paste0(sprintf("%0.4f",mr_pleiotropy_test(dat1_2)$egger_intercept),", ",round(mr_pleiotropy_test(dat1_2)$pval,4)),
  paste0(sprintf("%0.4f",mr_pleiotropy_test(dat2_2)$egger_intercept),", ",round(mr_pleiotropy_test(dat2_2)$pval,4)),
  paste0(sprintf("%0.4f",mr_pleiotropy_test(dat3_2)$egger_intercept),", ",round(mr_pleiotropy_test(dat3_2)$pval,4)))

hetet_test <- rbind(
  paste0(sprintf("%0.4f",mr_heterogeneity(dat1_1)$Q),", ",sprintf("%0.4f",mr_heterogeneity(dat1_1)$Q_pval)),
  paste0(sprintf("%0.4f",mr_heterogeneity(dat2_1)$Q),", ",sprintf("%0.4f",mr_heterogeneity(dat2_1)$Q_pval)),
  paste0(sprintf("%0.4f",mr_heterogeneity(dat3_1)$Q),", ",sprintf("%0.4f",mr_heterogeneity(dat3_1)$Q_pval)),
  paste0(sprintf("%0.4f",mr_heterogeneity(dat1_2)$Q),", ",sprintf("%0.4f",mr_heterogeneity(dat1_2)$Q_pval)),
  paste0(sprintf("%0.4f",mr_heterogeneity(dat2_2)$Q),", ",sprintf("%0.4f",mr_heterogeneity(dat2_2)$Q_pval)),
  paste0(sprintf("%0.4f",mr_heterogeneity(dat3_2)$Q),", ",sprintf("%0.4f",mr_heterogeneity(dat3_2)$Q_pval))) %>% 
  as.data.frame()

hetet_test %>% writexl::write_xlsx("hete.xlsx")
# MR-presso ---------------------------------------------------------------
library(MRPRESSO)

PRESSO_1 <- mr_presso(BetaOutcome = "beta.outcome", 
                      BetaExposure = "beta.exposure", 
                      SdOutcome ="se.outcome", 
                      SdExposure = "se.exposure", 
                      OUTLIERtest = TRUE,
                      DISTORTIONtest = TRUE, 
                      data = dat1_1, 
                      NbDistribution = 1000,  
                      SignifThreshold = 0.05,seed=0001)
PRESSO_2 <- mr_presso(BetaOutcome = "beta.outcome", 
                    BetaExposure = "beta.exposure", 
                    SdOutcome ="se.outcome", 
                    SdExposure = "se.exposure", 
                    OUTLIERtest = TRUE,
                    DISTORTIONtest = TRUE, 
                    data = dat2_1, 
                    NbDistribution = 1000,  
                    SignifThreshold = 0.05,seed=0001)
PRESSO <- rbind(PRESSO_1$`Main MR results`,PRESSO_2$`Main MR results`)
PRESSO$OR      <- exp(PRESSO$`Causal Estimate`)
PRESSO$LOWER <- exp(PRESSO$`Causal Estimate` - 1.96 *  PRESSO$`Sd`)
PRESSO$UPPER <- exp(PRESSO$`Causal Estimate` + 1.96 *  PRESSO$`Sd`)
PRESSO$ORCI <- paste0(PRESSO$OR %>% round(4)," (",PRESSO$LOWER %>% round(4),"-",PRESSO$UPPER %>% round(4),")")
PRESSO %>% writexl::write_xlsx("PRESSO.xlsx")


res$exp <- ifelse(res$exposure=="ebi-a-GCST006867","Type 2 diabetes",
                  ifelse(res$exposure=="ebi-a-GCST90002244","Glycated hemoglobin levels","Fasting blood glucose"))

res$OR <- res$b %>% exp 
res$CI_lower <- exp(res$b-1.96*res$se)
res$CI_upper <- exp(res$b+1.96*res$se) 
res$ORCI <- paste0(res$OR%>% sprintf("%0.3f",.),' (',sprintf('%0.3f',res$CI_lower),'-',sprintf('%0.3f',res$CI_upper),')')
res$p <- res$pval  %>% sprintf("%0.4f",.)
res$exp <- factor(res$exp,levels = c("Type 2 diabetes","Glycated hemoglobin levels","Fasting blood glucose"))
res$outcome <- factor(res$outcome,levels = c("Ovarian dysfunction","Polycystic ovarian syndrome","AMH"))
res %>% arrange(outcome,exp) %>% writexl::write_xlsx("results.xlsx")


# leave-one-out -----------------------------------------------------------
mr_loo <- mr(dat2_1)

p1_scattter <-mr_scatter_plot(mr %>% filter(method %in% c("Inverse variance weighted (multiplicative random effects)")),dat2_1)

p1_leaveoneout <- mr_leaveoneout(dat2_1 ) %>% mr_forest_plot


p1_funplot<- mr_singlesnp(dat_1,all_method = c("mr_ivw"))%>% mr_funnel_plot()
p2_funplot<- mr_singlesnp(dat_2,all_method = c("mr_ivw"))%>% mr_funnel_plot()
p3_funplot<- mr_singlesnp(dat_3,all_method = c("mr_ivw"))%>% mr_funnel_plot()
pdf("散点图-Ovarian dysfunction.pdf",width = 7,height = 5)
p1_scattter
dev.off()
pdf("散点图-Polycystic ovarian syndrome.pdf",width = 7,height = 5)
p2_scattter
dev.off()
pdf("散点图-AMH.pdf",width = 7,height = 5)
p3_scattter
dev.off()
pdf("漏斗图-Ovarian dysfunction.pdf",width = 8,height = 6)
p1_funplot
dev.off()
pdf("漏斗图-Polycystic ovarian syndrome.pdf",width = 8,height = 6)
p2_funplot
dev.off()
pdf("漏斗图-AMH.pdf",width = 8,height = 6)
p3_funplot
dev.off()
pdf("森林图.pdf",width = 6,height = 11)
p1_leaveoneout
dev.off()
pdf("森林图-Polycystic ovarian syndrome.pdf",width = 6,height = 10)
p2_leaveoneout
dev.off()
pdf("森林图-AMH.pdf",width = 6,height = 10)
p3_leaveoneout
dev.off()
