# Supplementary material for: Thyroid function and hepatic fibrosis/cirrhosis: a two-sample Mendelian randomization study
Source: Front Genet. 2025 Apr 2;16:1399353. doi: 10.3389/fgene.2025.1399353 (PMC11999943; doi:10.3389/fgene.2025.1399353)
Supplement: Supplementary file 2 [file DataSheet1.ZIP › Raw Data 原始数据和代码-甲状腺功能与肝纤维化肝硬化/hete.xlsx]

## Sheet: Sheet1
V1	V2
33.4950, 0.0001	33.6932, 0.0002
91.3789, 0.0056	92.0083, 0.0063
1.8635, 0.3939	2.3716, 0.4989
8.2127, 0.5129	10.7963, 0.3736
58.1760, 0.5427	58.6719, 0.5608
2.1482, 0.3416	5.4745, 0.1402
