# Supplementary material for: Thyroid function and hepatic fibrosis/cirrhosis: a two-sample Mendelian randomization study
Source: Front Genet. 2025 Apr 2;16:1399353. doi: 10.3389/fgene.2025.1399353 (PMC11999943; doi:10.3389/fgene.2025.1399353)
Supplement: Supplementary file 2 [file DataSheet1.ZIP › Raw Data 原始数据和代码-甲状腺功能与肝纤维化肝硬化/hyperthyroidism、hypothyroidism and hepatic fibrosiscirrhosis-甲亢甲减和肝纤维化肝硬化.xlsx]

## Sheet: Sheet1
id.exposure	id.outcome	outcome	exposure	method	nsnp	b	se	pval	OR	CI_lower	CI_upper	ORCI	p
ebi-a-GCST90018860	ebi-a-GCST90010201	Chitinase-3-like protein 1 levels || id:ebi-a-GCST90010201	Hyperthyroidism || id:ebi-a-GCST90018860	MR Egger	11	0.261377	0.143152	0.101156	1.29872	0.980982	1.71937	1.299 (0.981-1.719)	0.1012
ebi-a-GCST90018860	ebi-a-GCST90010201	Chitinase-3-like protein 1 levels || id:ebi-a-GCST90010201	Hyperthyroidism || id:ebi-a-GCST90018860	Weighted median	11	0.0397491	0.0821229	0.628372	1.04055	0.885846	1.22227	1.041 (0.886-1.222)	0.6284
ebi-a-GCST90018860	ebi-a-GCST90010201	Chitinase-3-like protein 1 levels || id:ebi-a-GCST90010201	Hyperthyroidism || id:ebi-a-GCST90018860	Inverse variance weighted (multiplicative random effects)	11	0.052129	0.0618684	0.399464	1.05351	0.933203	1.18933	1.054 (0.933-1.189)	0.3995
ebi-a-GCST90018860	ebi-a-GCST90010201	Chitinase-3-like protein 1 levels || id:ebi-a-GCST90010201	Hyperthyroidism || id:ebi-a-GCST90018860	Inverse variance weighted (fixed effects)	11	0.052129	0.059543	0.38131	1.05351	0.937466	1.18392	1.054 (0.937-1.184)	0.3813
ebi-a-GCST90018860	finn-b-K11_FIBROCHIRLIV	Fibrosis and chirrhosis of liver || id:finn-b-K11_FIBROCHIRLIV	Hyperthyroidism || id:ebi-a-GCST90018860	MR Egger	11	-0.0314852	0.37111	0.934245	0.969005	0.468199	2.0055	0.969 (0.468-2.005)	0.9342
ebi-a-GCST90018860	finn-b-K11_FIBROCHIRLIV	Fibrosis and chirrhosis of liver || id:finn-b-K11_FIBROCHIRLIV	Hyperthyroidism || id:ebi-a-GCST90018860	Weighted median	11	0.154003	0.132547	0.245289	1.16649	0.899613	1.51255	1.166 (0.900-1.513)	0.2453
ebi-a-GCST90018860	finn-b-K11_FIBROCHIRLIV	Fibrosis and chirrhosis of liver || id:finn-b-K11_FIBROCHIRLIV	Hyperthyroidism || id:ebi-a-GCST90018860	Inverse variance weighted (multiplicative random effects)	11	0.0459915	0.150503	0.75992	1.04707	0.779585	1.40632	1.047 (0.780-1.406)	0.7599
ebi-a-GCST90018860	finn-b-K11_FIBROCHIRLIV	Fibrosis and chirrhosis of liver || id:finn-b-K11_FIBROCHIRLIV	Hyperthyroidism || id:ebi-a-GCST90018860	Inverse variance weighted (fixed effects)	11	0.0459915	0.0819923	0.574849	1.04707	0.891622	1.22961	1.047 (0.892-1.230)	0.5748
ebi-a-GCST90018862	ebi-a-GCST90010201	Chitinase-3-like protein 1 levels || id:ebi-a-GCST90010201	Hypothyroidism || id:ebi-a-GCST90018862	MR Egger	62	0.0927247	0.138084	0.504474	1.09716	0.837009	1.43817	1.097 (0.837-1.438)	0.5045
ebi-a-GCST90018862	ebi-a-GCST90010201	Chitinase-3-like protein 1 levels || id:ebi-a-GCST90010201	Hypothyroidism || id:ebi-a-GCST90018862	Weighted median	62	-0.0484934	0.0893669	0.587383	0.952664	0.799593	1.13504	0.953 (0.800-1.135)	0.5874
ebi-a-GCST90018862	ebi-a-GCST90010201	Chitinase-3-like protein 1 levels || id:ebi-a-GCST90010201	Hypothyroidism || id:ebi-a-GCST90018862	Inverse variance weighted (multiplicative random effects)	62	0.00425945	0.0561951	0.93958	1.00427	0.89953	1.1212	1.004 (0.900-1.121)	0.9396
ebi-a-GCST90018862	ebi-a-GCST90010201	Chitinase-3-like protein 1 levels || id:ebi-a-GCST90010201	Hypothyroidism || id:ebi-a-GCST90018862	Inverse variance weighted (fixed effects)	62	0.00425945	0.0572991	0.940742	1.00427	0.897586	1.12363	1.004 (0.898-1.124)	0.9407
ebi-a-GCST90018862	finn-b-K11_FIBROCHIRLIV	Fibrosis and chirrhosis of liver || id:finn-b-K11_FIBROCHIRLIV	Hypothyroidism || id:ebi-a-GCST90018862	MR Egger	62	0.329377	0.189418	0.0871831	1.3901	0.958983	2.01503	1.390 (0.959-2.015)	0.0872
ebi-a-GCST90018862	finn-b-K11_FIBROCHIRLIV	Fibrosis and chirrhosis of liver || id:finn-b-K11_FIBROCHIRLIV	Hypothyroidism || id:ebi-a-GCST90018862	Weighted median	62	0.357418	0.12339	0.00377161	1.42963	1.12252	1.82077	1.430 (1.123-1.821)	0.0038
ebi-a-GCST90018862	finn-b-K11_FIBROCHIRLIV	Fibrosis and chirrhosis of liver || id:finn-b-K11_FIBROCHIRLIV	Hypothyroidism || id:ebi-a-GCST90018862	Inverse variance weighted (multiplicative random effects)	62	0.22108	0.0861708	0.0102996	1.24742	1.05357	1.47694	1.247 (1.054-1.477)	0.0103
ebi-a-GCST90018862	finn-b-K11_FIBROCHIRLIV	Fibrosis and chirrhosis of liver || id:finn-b-K11_FIBROCHIRLIV	Hypothyroidism || id:ebi-a-GCST90018862	Inverse variance weighted (fixed effects)	62	0.22108	0.0701636	0.00162753	1.24742	1.08715	1.43133	1.247 (1.087-1.431)	0.0016
prot-c-3521_16_2	ebi-a-GCST90010201	Chitinase-3-like protein 1 levels || id:ebi-a-GCST90010201	TSH || id:prot-c-3521_16_2	MR Egger	4	-0.788851	0.482586	0.243746	0.454367	0.17645	1.17002	0.454 (0.176-1.170)	0.2437
prot-c-3521_16_2	ebi-a-GCST90010201	Chitinase-3-like protein 1 levels || id:ebi-a-GCST90010201	TSH || id:prot-c-3521_16_2	Weighted median	4	-0.0737754	0.129208	0.568012	0.92888	0.721067	1.19659	0.929 (0.721-1.197)	0.5680
prot-c-3521_16_2	ebi-a-GCST90010201	Chitinase-3-like protein 1 levels || id:ebi-a-GCST90010201	TSH || id:prot-c-3521_16_2	Inverse variance weighted (multiplicative random effects)	4	0.0422974	0.129157	0.743299	1.0432	0.809895	1.34372	1.043 (0.810-1.344)	0.7433
prot-c-3521_16_2	ebi-a-GCST90010201	Chitinase-3-like protein 1 levels || id:ebi-a-GCST90010201	TSH || id:prot-c-3521_16_2	Inverse variance weighted (fixed effects)	4	0.0422974	0.0956104	0.658205	1.0432	0.864937	1.25821	1.043 (0.865-1.258)	0.6582
prot-c-3521_16_2	finn-b-K11_FIBROCHIRLIV	Fibrosis and chirrhosis of liver || id:finn-b-K11_FIBROCHIRLIV	TSH || id:prot-c-3521_16_2	MR Egger	4	0.499551	0.522782	0.440137	1.64798	0.591496	4.59148	1.648 (0.591-4.591)	0.4401
prot-c-3521_16_2	finn-b-K11_FIBROCHIRLIV	Fibrosis and chirrhosis of liver || id:finn-b-K11_FIBROCHIRLIV	TSH || id:prot-c-3521_16_2	Weighted median	4	0.144135	0.141519	0.308448	1.15504	0.875253	1.52426	1.155 (0.875-1.524)	0.3084
prot-c-3521_16_2	finn-b-K11_FIBROCHIRLIV	Fibrosis and chirrhosis of liver || id:finn-b-K11_FIBROCHIRLIV	TSH || id:prot-c-3521_16_2	Inverse variance weighted (multiplicative random effects)	4	0.136503	0.104825	0.192846	1.14626	0.933371	1.4077	1.146 (0.933-1.408)	0.1928
prot-c-3521_16_2	finn-b-K11_FIBROCHIRLIV	Fibrosis and chirrhosis of liver || id:finn-b-K11_FIBROCHIRLIV	TSH || id:prot-c-3521_16_2	Inverse variance weighted (fixed effects)	4	0.136503	0.117896	0.246935	1.14626	0.909761	1.44423	1.146 (0.910-1.444)	0.2469
